# Supplementary material for: Salt and Temperature Effects on Xanthan Gum Polysaccharide in Aqueous Solutions
Source: Int J Mol Sci. 2023 Dec 29;25(1):490. doi: 10.3390/ijms25010490 (PMC10778890; doi:10.3390/ijms25010490)
Supplement: Supplementary file 1 [file ijms-25-00490-s001.zip]

Archive with 1 entries (1 files):
- ijms-2719221-supplementary.pdf
